# Supplementary material for: Distinctive Immune Signatures Driven by Structural Alterations in Desmuramylpeptide NOD2 Agonists
Source: J Med Chem. 2024 Sep 30;67(19):17585–607. doi: 10.1021/acs.jmedchem.4c01577 (PMC11472310; doi:10.1021/acs.jmedchem.4c01577)
Supplement: Supplementary file 2 — jm4c01577_si_002.csv [file jm4c01577_si_002.csv]

Compound	SMILES	HEK-blue hNOD2 EC50 (nM)
3	O=C([C@@H](NC(CNC(/C=C/C1=CC(OC)=C(OC(CCC)=O)C=C1)=O)=O)C(C)C)N[C@@H](C(OCC)=O)CCC(OCC)=O	4.6
4	O=C([C@@H](NC(CNC(/C=C/C1=CC(OC)=C(OC(CCCCC)=O)C=C1)=O)=O)C(C)C)N[C@@H](C(OCC)=O)CCC(OCC)=O	20.2
5	O=C([C@@H](NC(CNC(/C=C/C1=CC(OC)=C(OC(CCCCCCC)=O)C=C1)=O)=O)C(C)C)N[C@@H](C(OCC)=O)CCC(OCC)=O	25.5
6	C=C([C@@H](NC(CNC(/C=C/C1=CC(OC)=C(OC(CCCCCCCC)=O)C=C1)=O)=O)C(C)C)N[C@@H](C(OCC)=O)CCC(OCC)=O	24.8
7	O=C([C@@H](NC(CNC(/C=C/C1=CC(OC)=C(OC(CCCCCCCCC)=O)C=C1)=O)=O)C(C)C)N[C@@H](C(OCC)=O)CCC(OCC)=O	30.6
8	O=C([C@@H](NC(CNC(/C=C/C1=CC(OC)=C(OC(CCCCCCCCCCCCC)=O)C=C1)=O)=O)C(C)C)N[C@@H](C(OCC)=O)CCC(OCC)=O	69.5
9	O=C([C@@H](NC(CNC(/C=C/C1=CC(OC)=C(OC(CCCCCCCCCCCCCCC)=O)C=C1)=O)=O)C(C)C)N[C@@H](C(OCC)=O)CCC(OCC)=O	382
11	O=C([C@@H](NC(CNC(/C=C/C1=CC(OC)=C(OC(C(CCCCC)C)=O)C=C1)=O)=O)C(C)C)N[C@@H](C(OCC)=O)CCC(OCC)=O	11.7
12	O=C([C@@H](NC(CNC(/C=C/C1=CC(OC)=C(OC(C(CC)CCCC)=O)C=C1)=O)=O)C(C)C)N[C@@H](C(OCC)=O)CCC(OCC)=O	21.6
13	O=C([C@@H](NC(CNC(/C=C/C1=CC(OC)=C(OC(C(CC)CCCCCC)=O)C=C1)=O)=O)C(C)C)N[C@@H](C(OCC)=O)CCC(OCC)=O	9.7
14	O=C([C@@H](NC(CNC(/C=C/C1=CC(OC)=C(OC(C(CCC)CCCCC)=O)C=C1)=O)=O)C(C)C)N[C@@H](C(OCC)=O)CCC(OCC)=O	19.4
15	O=C([C@@H](NC(CNC(/C=C/C1=CC(OC)=C(OC(C(CCCC)CCCC)=O)C=C1)=O)=O)C(C)C)N[C@@H](C(OCC)=O)CCC(OCC)=O	22.4
16	O=C([C@@H](NC(CNC(/C=C/C1=CC(OC)=C(OC(CCCC2CCCCC2)=O)C=C1)=O)=O)C(C)C)N[C@@H](C(OCC)=O)CCC(OCC)=O	25.8
17	O=C([C@@H](NC(CNC(/C=C/C1=CC(OC)=C(OC(C(CCCCC)CCCCC)=O)C=C1)=O)=O)C(C)C)N[C@@H](C(OCC)=O)CCC(OCC)=O	88.6
18	O=C([C@@H](NC(CNC(/C=C/C1=CC(OC)=C(OC(CCCCCCC/C=C\CCCCCCCC)=O)C=C1)=O)=O)C(C)C)N[C@@H](C(OCC)=O)CCC(OCC)=O	422
19	O=C([C@@H](NC(CNC(/C=C/C1=CC(OC)=C(OC(CCCCCCC/C=C\C/C=C\CCCCC)=O)C=C1)=O)=O)C(C)C)N[C@@H](C(OCC)=O)CCC(OCC)=O	198
20	O=C([C@@H](NC(CNC(/C=C/C1=CC(OC)=C(OC(CCCCCCC/C=C\C/C=C\C/C=C\CC)=O)C=C1)=O)=O)C(C)C)N[C@@H](C(OCC)=O)CCC(OCC)=O	135
21	O=C([C@@H](NC(CNC(/C=C/C1=CC(OC)=C(OC(CCCC/C=C\C/C=C\C/C=C\CCCCC)=O)C=C1)=O)=O)C(C)C)N[C@@H](C(OCC)=O)CCC(OCC)=O	205
22	O=C([C@@H](NC(CNC(/C=C/C1=CC(OC)=C(OC(CC/C=C\C/C=C\C/C=C\C/C=C\C/C=C\C/C=C\CC)=O)C=C1)=O)=O)C(C)C)N[C@@H](C(OCC)=O)CCC(OCC)=O	200
23	O=C([C@@H](NC(CNC(/C=C/C1=CC(OC)=C(OC(CCC/C=C\C/C=C\C/C=C\C/C=C\C/C=C\CC)=O)C=C1)=O)=O)C(C)C)N[C@@H](C(OCC)=O)CCC(OCC)=O	105
24	O=C([C@@H](NC(CNC(/C=C/C1=CC(OC)=C(OC(CCCCCCCCCCCCCO)=O)C=C1)=O)=O)C(C)C)N[C@@H](C(OCC)=O)CCC(OCC)=O	12.3
26	O=C([C@@H](NC(CNC(/C=C/C1=CC(OC)=C(OC(COC2CC3=CC[C@]4([C@@]5(CC[C@]([C@@H](CCCC(C)C)C)([C@@](CC[C@]([C@@](CC2)3C)4[H])5C)[H])[H])[H])=O)C=C1)=O)=O)C(C)C)N[C@@H](C(OCC)=O)CCC(OCC)=O	12224
28	OC(C=C1)=C(OC)C=C1/C=C/C(NCC(N[C@@H](C(C)C)C(N[C@@H](C(OCC)=O)CCC(NC2(C[C@@H](C3)C4)C[C@H]3C[C@H]4C2)=O)=O)=O)=O	>10000
30	OC(C=C1)=C(OC)C=C1/C=C/C(NCC(N[C@@H](C(C)C)C(N[C@@H](C(OCC)=O)CCC(NCCCCN)=O)=O)=O)=O	>10000
32	OC(C=C1)=C(OC)C=C1/C=C/C(NCC(N[C@@H](C(C)C)C(N[C@@H](C(OCC)=O)CCC(NCCCNCCCCNCCCN)=O)=O)=O)=O	9636
34	OC(C=C1)=C(OC)C=C1/C=C/C(NCC(N[C@@H](C(C)C)C(N[C@@H](C(OCC)=O)CCC(NCCCNCCCCN)=O)=O)=O)=O	>10000
35	OC(C=C1)=C(OC)C=C1/C=C/C(NCC(N[C@@H](C(C)C)C(N[C@@H](C(OCC)=O)CCC(OCCN2CCOCC2)=O)=O)=O)=O	356
37	OC(C(OC)=C1)=C(OC)C=C1/C=C/C(NCC(N[C@@H](C(C)C)C(N[C@@H](C(OCC)=O)CCC(OCC)=O)=O)=O)=O	96.1
